# Supplementary material for: Discovery of Novel Myristic Acid Derivatives as N-Myristoyltransferase Inhibitors: Design, Synthesis, Analysis, Computational Studies and Antifungal Activity
Source: Antibiotics (Basel). 2023 Jul 9;12(7):1167. doi: 10.3390/antibiotics12071167 (PMC10376843; doi:10.3390/antibiotics12071167)
Supplement: Supplementary file 1 [file antibiotics-12-01167-s001.zip]

Archive with 1 entries (1 files):
- antibiotics-2475736-SI.pdf
